# Supplementary material for: Overexpression of the pro‐protein convertase furin predicts prognosis and promotes papillary thyroid carcinoma progression and metastasis through RAF/MEK signaling
Source: Mol Oncol. 2023 Feb 27;17(7):1324–42. doi: 10.1002/1878-0261.13396 (PMC10323895; doi:10.1002/1878-0261.13396)
Supplement: Supplementary file 1 — Fig. S1. Decrease in cell growth after furin depletion was due to apoptosis. [file MOL2-17-1324-s001.zip]

Archive with 2 entries (2 files):
- Suppl Figure 1 Legend.docx
- Suppl Figure 1.pdf
